# Supplementary material for: Effects of Titanium Mesh Surfaces-Coated with Hydroxyapatite/β-Tricalcium Phosphate Nanotubes on Acetabular Bone Defects in Rabbits
Source: Int J Mol Sci. 2017 Jul 7;18(7):1462. doi: 10.3390/ijms18071462 (PMC5535953; doi:10.3390/ijms18071462)
Supplement: Supplementary file 1 [file ijms-18-01462-s001.zip]

Archive with 1 entries (1 files):
- ijms-202476-supplementary.pdf
